# Supplementary material for: Elimination of lymphatic filariasis as a public health problem in Malawi
Source: PLoS Negl Trop Dis. 2024 Feb 16;18(2):e0011957. doi: 10.1371/journal.pntd.0011957 (PMC10903958; doi:10.1371/journal.pntd.0011957)
Supplement: S3 Table — (XLSX) [file pntd.0011957.s004.xlsx]

## Sheet: TAS 1
EU	District	School_code	School_name	Y	X	Number_sampled	Number_positive	Percent_postive	Comment
1	Chikwawa	030	Beka School	-16.5533	34.7859	56	0	0
1	Chikwawa	008	Bwabwali DP School	-16.1367	34.8131	56	0	0
1	Chikwawa	005	Gaga RC School	-16.0213	34.7175	56	0	0
1	Chikwawa	021	Gola School	-15.8795	34.2941	56	0	0
1	Chikwawa	003	Kanzimbi FP School	-16.1064	34.5856	56	0	0
1	Chikwawa	007	Kawaye School	-16.0471	34.9075	56	0	0
1	Chikwawa	023	Khokhwa FP School	-16.5262	34.8445	56	0	0
1	Chikwawa	022	Masanduko School	-16.4673	34.9954	56	0	0
1	Chikwawa	016	Mazongoza School	-16.3061	34.9599	56	1	1.78571
1	Chikwawa	011	Mbundu School	-16.0843	34.5414	56	2	3.57143
1	Chikwawa	004	Mfera School	-16.0577	34.8608	56	0	0
1	Chikwawa	001	Mitole L E A School	-16.0321	34.7901	56	0	0
1	Chikwawa	020	Mwayi School	-16.1469	34.7905	56	0	0
1	Chikwawa	018	Namalindi School	-16.0753	34.8166	56	0	0
1	Chikwawa	024	Nkavu School	-16.4119	34.9201	56	3	5.35714
1	Chikwawa	019	Nkhwangwa School	-16.495	34.9118	56	1	1.78571
1	Chikwawa	015	Nsenjere School	-16.3995	34.7812	56	0	0
1	Chikwawa	017	Rabu FP School	-16.539	35.002	56	0	0
1	Chikwawa	025	River Side	-16.2737	34.9163	56	0	0
1	Chikwawa	014	Salumbidwa School	-15.8887	34.2786	56	0	0
1	Chikwawa	027	Therere FP School	-16.3371	34.6458	56	0	0
1	Nsanje	029	Mchelenje	-16.4389	35.1546	56	0	0
1	Nsanje	013	Chilunda School	0	0	56	0	0
1	Nsanje	009	Makoka School	-17.0304	35.1833	56	1	1.78571
1	Nsanje	006	Thangadzi 1 School	-16.5513	35.1173	56	1	1.78571
1	Nsanje	010	Mthawira School	-16.8497	35.2897	56	0	0
1	Nsanje	012	Njiza School	-17.0665	35.177	56	0	0
1	Nsanje	002	Chikunkha FP School	-16.942	35.2313	56	1	1.78571
1	Nsanje	026	Kaluwa School	-16.8896	35.1637	56	0	0
1	Nsanje	028	Musamboni DP School	-16.3803	35.1815	56	0	0
2	Blantyre City	021	Chisapi	-15.8825	35.0638	56	0	0
2	Blantyre City	017	St Maria Goretti Girls FP School	-15.8091	35.0551	60	0	0
2	Blantyre City	003	Makalanga Primary School	-15.7303	35.064	56	0	0
2	Blantyre City	024	Soche SDA	-15.8087	35.0207	50	0	0
2	Blantyre City	029	Mamas Care Pvt	0	0	56	0	0
2	Blantyre Rural	030	Chitundu School	-15.5184	34.8701	59	0	0
2	Blantyre Rural	028	Dzunga School	-15.6661	34.8564	56	0	0
2	Blantyre Rural	008	Chimembe	-15.912	34.9699	60	0	0
2	Blantyre Rural	011	Mbira School	-15.5696	34.9966	56	0	0
2	Blantyre Rural	013	Nasengwe FP School	-15.6793	35.0267	56	0	0
2	Blantyre Rural	022	Kasupe	-15.6811	35.0489	56	0	0
2	Blantyre Rural	016	Namalondwe School	-15.5099	34.9325	56	0	0
2	Blantyre Rural	019	Mdulamichira School	-15.4643	34.9931	56	0	0
2	Blantyre Rural	023	Bakasala Junior Primary	-15.3953	34.9946	56	0	0
2	Blantyre Rural	012	Mpapa FP School	-15.8568	35.0254	56	0	0
2	Blantyre Rural	014	Chaweta School	-15.6724	35.0982	56	0	0
2	Blantyre Rural	001	Matindi	-15.593	35.0249	56	0	0
2	Chiradzulu	009	Mulirankhwali School	-15.9498	35.282	56	1	1.78571
2	Chiradzulu	026	Thuchila School	-15.9692	35.311	56	0	0
2	Chiradzulu	005	Chigoti School	-15.8103	35.2807	56	0	0
2	Chiradzulu	025	Chikuli LEA School	-15.67	35.274	56	0	0
2	Chiradzulu	006	Lirangwe School	-15.5716	35.1478	50	0	0
2	Chiradzulu	020	Nkhande FP School	-15.5831	35.13	56	0	0
2	Chiradzulu	018	Muluma School	-15.6033	35.2315	56	0	0
2	Chiradzulu	002	Chiradzulu Urban School	-15.7015	35.1841	56	0	0
2	Mwanza	010	Kawale Primary School	-15.6055	34.5446	56	0	0
2	Neno	004	Chikonde School	-15.3923	34.6535	56	0	0
2	Neno	027	Mfunda School	-15.269	34.6884	56	0	0
2	Neno	007	Nsawedza School	-15.294	34.9352	56	0	0
2	Neno	015	Chirimbondo School	-15.3873	34.5746	54	0	0
3	Mulanje	014	Bango Primary School	-16.0976	35.6035	56	0	0
3	Mulanje	029	Fatima - Malaika	-16.0737	35.7126	56	0	0
3	Mulanje	002	Khaya School	-15.9879	35.3961	56	0	0
3	Mulanje	023	Khunguni LEA	-15.9972	35.4563	56	0	0
3	Mulanje	006	Muhiyo School	-15.7451	35.3821	56	0	0
3	Mulanje	010	Mulanje CCAP School	-16.0195	35.4652	56	0	0
3	Mulanje	024	Mwangothaya School	-15.8924	35.4051	56	0	0
3	Mulanje	026	Nalingula JP School	-16.0589	35.6957	56	0	0
3	Mulanje	005	Nalipili School	-16.0336	35.48	56	0	0
3	Mulanje	012	Nanyole School	-16.1981	35.2928	56	0	0
3	Mulanje	019	Nenda	-16.0541	35.728	56	0	0
3	Mulanje	018	Ngolowera School	-16.0406	35.4442	56	0	0
3	Mulanje	021	Siloni Catholic School	-16.0923	35.6832	56	0	0
3	Mulanje	028	Mgodi School	-15.7279	35.3607	56	1	1.78571
3	Phalombe	025	Glory Pvt	0	0	56	0	0
3	Phalombe	007	Makhawani School	-15.8786	35.7577	56	0	0
3	Phalombe	009	Nakhwikwi School	-15.873	35.8038	56	0	0
3	Thyolo	001	Chelewani School	-16.1124	35.2228	56	0	0
3	Thyolo	008	Chiguma Primary School	-16.0208	34.9509	56	0	0
3	Thyolo	030	Chikungwa School	-16.321	35.2629	56	0	0
3	Thyolo	022	Chimbewa School	-16.0029	35.1598	56	0	0
3	Thyolo	003	Gunda School	-16.0373	35.2749	56	0	0
3	Thyolo	027	Kadzuwa School	-15.9959	35.2505	56	0	0
3	Thyolo	020	Khave	-16.1562	35.2718	56	0	0
3	Thyolo	017	Mphedzu	-15.9488	35.0959	56	0	0
3	Thyolo	004	Mulonda School	-16.2069	35.2955	56	0	0
3	Thyolo	016	Nameta School	-15.9973	35.2228	56	0	0
3	Thyolo	011	Ngomani School	-16.2699	35.2269	56	0	0
3	Thyolo	013	Njale School	-16.1007	35.0669	56	0	0
3	Thyolo	015	Satemwa School	-16.0732	35.0799	56	0	0
4	Machinga	018	Nasuwi School	-14.6712	35.702	56	0	0
4	Machinga	002	Milala School	-15.1722	35.3584	45	0	0
4	Machinga	020	Mauwa School	-14.9795	35.5831	56	0	0
4	Machinga	008	Kambewe School	-14.9015	35.4362	56	0	0
4	Machinga	009	Madzianjuchi School	-14.8141	35.4941	56	0	0
4	Machinga	023	Nangondo School	-14.8442	35.4338	57	0	0
4	Machinga	019	Chigombe School	-14.7485	35.6052	56	0	0
4	Machinga	011	Mkotamo School	-15.0055	35.5668	56	0	0
4	Machinga	013	Thobola School	-14.9725	35.457	56	0	0
4	Machinga	014	Chilala LEA School	-14.9899	35.5436	56	0	0
4	Machinga	015	Wataka School	-15.0775	35.497	56	1	1.78571
4	Machinga	022	Kasimonje School	-14.9822	35.4144	56	0	0
4	Machinga	026	St Martin Pvt	-14.9937	35.4949	53	0	0
4	Machinga	004	Nanyumbu School	-14.8515	35.57	56	0	0
4	Machinga	005	Chilangoma	-14.7858	35.4967	56	0	0
4	Machinga	007	CHILIMBA School	-15.1694	35.4896	56	0	0
4	Machinga	027	Nathendo School	-15.0653	35.3198	56	0	0
4	Zomba Rural	028	Kasimu FP School	-15.6548	35.4501	56	0	0
4	Zomba Rural	003	Namilongo	-15.4344	35.2847	56	0	0
4	Zomba Rural	029	Namajoka	-15.3965	35.2907	56	0	0
4	Zomba Rural	017	Kayeramadzi School	-15.6653	35.358	56	0	0
4	Zomba Rural	012	Mtimawoyera School	-15.6237	35.2548	56	0	0
4	Zomba Rural	006	Matandani School	-15.2616	35.4238	56	0	0
4	Zomba Rural	024	Nsondole FP School	-15.3082	35.4553	56	0	0
4	Zomba Rural	010	Matandwe School	-15.5012	35.5188	56	0	0
4	Zomba Rural	025	Milale School	-15.2812	35.2399	57	1	1.75439
4	Zomba Rural	030	Mulunguzi FP School	-15.3979	35.3696	56	0	0
4	Zomba Rural	001	Mateketa J.P School	-15.6044	35.3408	56	0	0
4	Zomba Urban	021	Chipironi	-15.4081	35.3323	56	0	0
5	Balaka	029	Sawali School	0	0	56	0	0	several schools with same name in district
5	Balaka	010	Mfulanjovu School	-15.0925	34.9161	56	0	0
5	Balaka	016	Chidalala School	-15.0266	34.9722	56	0	0
5	Balaka	019	Mlanga School	-15.0794	35.1395	56	0	0
5	Balaka	024	Chimwalire School	-15.0533	35.1842	56	0	0
5	Balaka	026	Mgoloka FP School	-15.0222	35.1759	56	0	0
5	Balaka	020	Toleza School	-14.9331	34.9862	56	0	0
5	Balaka	021	Praise Pvt School	-14.9835	34.9469	47	0	0
5	Balaka	022	Makande School	-15.1606	34.9328	56	0	0
5	Balaka	002	Chilumba J.P School	-14.8256	35.1074	56	0	0
5	Balaka	030	Mbvimbang'oma	-14.8791	35.1616	56	0	0
5	Mangochi	027	Mtambuwa School	-14.4633	35.1766	56	0	0
5	Mangochi	003	Malenga School	-14.6608	34.9712	56	0	0
5	Mangochi	018	Sungusya JP School	-14.3869	35.3086	56	0	0
5	Mangochi	015	Mpinganjira School	-14.5225	35.2119	56	0	0
5	Mangochi	023	Nasite School	-14.5903	35.1785	56	0	0
5	Mangochi	025	Namasimba 1	-14.5198	35.686	56	0	0
5	Mangochi	009	Samama School	-14.4175	35.2181	56	0	0
5	Mangochi	005	Mtuwa School	-14.5154	35.3726	56	0	0
5	Mangochi	006	Chitete Maleta School	-13.9483	35.2648	56	0	0
5	Mangochi	012	Mselema School	0	0	56	0	0
5	Mangochi	008	Nangapoche	-14.6467	35.5362	56	0	0
5	Mangochi	007	Kankhande School	-14.1061	34.894	56	0	0
5	Mangochi	004	Mtimabi School	-14.6076	35.0901	56	0	0
5	Mangochi	017	Mtinjitinji School	-14.5413	35.0217	56	0	0
5	Mangochi	011	Lugola School	0	0	56	0	0
5	Mangochi	028	lungwena School	-14.2463	35.2514	56	0	0
5	Mangochi	001	Kanungu School	0	0	56	0	0
5	Mangochi	013	Chimvuu School	-14.4398	34.8544	56	0	0
5	Mangochi	014	Mlambe School	-14.3482	34.8119	56	0	0
6	Dedza	010	St Joseph Demostration School	-14.3581	34.4242	56	0	0
6	Dedza	026	Aliberito School	-14.3964	34.4722	56	0	0
6	Dedza	016	Malambalala School	-14.4142	34.5909	56	0	0
6	Dedza	025	Mphika School	-13.997	34.1982	56	0	0
6	Dedza	002	Kabango School	-14.2676	34.1281	56	1	1.78571
6	Dedza	005	Mcheneka School	-14.4176	34.2123	56	0	0
6	Dedza	023	Chikwawa	-14.2846	34.5711	56	0	0
6	Dedza	015	Malimba School	-14.3489	33.8933	56	0	0
6	Dedza	011	Makota FP School	-14.2388	34.3217	56	0	0
6	Dedza	029	Mpango School	-14.1755	34.2996	56	0	0
6	Dedza	014	Mchezime R.C School	-14.1336	34.5222	56	1	1.78571
6	Dedza	021	Mtenje School	-14.3837	34.1198	56	0	0
6	Dedza	027	Thambolagwa School	-14.4365	34.1861	56	0	0
6	Dedza	028	Maonde School	-14.4072	34.1186	56	0	0
6	Dedza	030	Mkomera	-14.1742	34.0757	56	0	0
6	Ntcheu	008	Kambuku I JP School	-14.7527	34.8689	56	0	0
6	Ntcheu	022	Kaimaima JP School	-14.7192	34.8471	56	0	0
6	Ntcheu	020	Saiwa FP School	-14.8051	34.728	56	0	0
6	Ntcheu	003	Chiole Annex School	-14.7864	34.6564	56	0	0
6	Ntcheu	017	Dombole FP School	-14.7783	34.6173	56	0	0
6	Ntcheu	024	Katsekera School	-15.0361	34.6375	56	0	0
6	Ntcheu	007	Nsesedzi School	-14.6229	34.5471	56	0	0
6	Ntcheu	001	Mphepozinayi school	-14.7374	34.6651	56	0	0
6	Ntcheu	009	Champiti School	-14.9025	34.7321	56	0	0
6	Ntcheu	004	Chimvano FP School	-14.8537	34.8725	56	0	0
6	Ntcheu	013	Kuthakwanansi School	-14.8733	34.8348	56	0	0
6	Ntcheu	012	Kamwamba School	-14.9725	34.7623	56	0	0
6	Ntcheu	006	Ntchera School	-14.6164	34.8168	56	0	0
6	Ntcheu	018	Chisimbwi School	-14.5821	34.7398	56	1	1.78571
6	Ntcheu	019	Kankhuni School	-15.1092	34.6083	56	0	0
7	Lilongwe City	003	Biwi LEA School	-14.0035	33.7909	56	0	0
7	Lilongwe City	016	Kachere	-13.9885	33.8152	56	0	0
7	Lilongwe City	014	Lilongwe LEA School	-13.9993	33.7812	56	1	1.78571
7	Lilongwe Rural East	028	Chikanga School	-14.1868	33.8867	56	0	0
7	Lilongwe Rural East	015	Chiwoza FP School	-14.129	33.7221	56	0	0
7	Lilongwe Rural East	007	Kalumbu School	-14.1376	33.9441	56	0	0
7	Lilongwe Rural East	005	Kambewe School	-14.1184	33.8109	56	0	0
7	Lilongwe Rural East	029	Kampambanya School	0	0	56	1	1.78571
7	Lilongwe Rural East	020	Kanthonga School	-13.8394	33.9718	56	0	0
7	Lilongwe Rural East	019	Kasemba School	0	0	56	0	0
7	Lilongwe Rural East	026	Malikha School	-13.8457	33.8562	42	1	2.38095
7	Lilongwe Rural East	012	Milungu School	-13.8786	34.1279	56	0	0
7	Lilongwe Rural East	010	Mlewa School	-14.1788	33.7361	56	0	0
7	Lilongwe Rural East	011	Mnkhupa School	-13.8651	33.9528	56	0	0
7	Lilongwe Rural East	022	Nathenje School	-14.0863	33.8887	56	0	0
7	Lilongwe Rural East	001	Tsabango 1 School	-13.9484	33.9222	56	0	0	GPS of Tsabango 2 school
7	Lilongwe Rural East	021	Ulemu kwa Atate 2 Pvt	0	0	58	0	0
7	Lilongwe Rural West	018	Chiputu School	-14.1805	33.4796	56	0	0
7	Lilongwe Rural West	008	Chisemphere School	-13.9246	33.3634	56	0	0
7	Lilongwe Rural West	013	Kafutwe-chizumba School	0	0	56	0	0
7	Lilongwe Rural West	006	Kataya School	-13.6731	33.4324	0	0	#DIV/0!
7	Lilongwe Rural West	025	Kawanga School	-13.8093	33.401	56	1	1.78571
7	Lilongwe Rural West	009	Maliwa	-14.0819	33.4964	57	0	0
7	Lilongwe Rural West	002	Mbendera School	-14.1071	33.6087	56	0	0
7	Lilongwe Rural West	004	Mbwatalika School	-14.0053	33.5471	56	2	3.57143
7	Lilongwe Rural West	023	Mguwata School	-13.7592	33.5563	60	0	0
7	Lilongwe Rural West	030	Mngwangwa School	-13.8535	33.6785	56	0	0
7	Lilongwe Rural West	017	Mpondamwala School	-13.6329	33.4526	56	0	0
7	Lilongwe Rural West	024	Mseru School	-14.0636	33.3595	56	0	0
7	Lilongwe Rural West	027	Ndumila School	-14.1515	33.6702	56	0	0
8	Kasungu	008	Chiwinga School	-12.7341	33.7685	42	0	0
8	Kasungu	027	Chulu School	-12.8236	33.3074	56	0	0	two schools with same name in the same district
8	Kasungu	017	Gogo	-13.3243	33.0883	56	0	0
8	Kasungu	004	Kakola	-13.1304	33.6341	56	0	0
8	Kasungu	015	Kamchocho School	-12.7751	33.6396	56	0	0
8	Kasungu	021	Kamtapo School	-12.9807	33.7638	56	0	0
8	Kasungu	007	Mathandani School	-12.5518	33.4182	56	0	0
8	Kasungu	013	Mchentche School	-12.998	33.8381	56	0	0
8	Kasungu	016	Mgumila School	-13.3728	33.3801	56	0	0
8	Kasungu	001	Mkanganya School	-12.8911	33.766	56	0	0
8	Kasungu	003	Mkoko School	-13.4556	33.2489	56	0	0
8	Kasungu	022	Msawala School	-13.005	33.4454	56	0	0
8	Kasungu	010	Mtoso LEA School	-13.4737	33.2276	56	0	0
8	Kasungu	011	St Elizabeth School	-12.7961	33.669	56	0	0
8	Kasungu	029	Thasa School	-12.8276	33.6288	56	0	0
8	Kasungu	023	Vitangalala School	0	0	47	0	0
8	Kasungu	006	Vivya F.P School	-13.2458	33.5184	56	0	0
8	Kasungu	019	Zyalambe FPSchool	-12.8788	33.8807	56	0	0
8	Kasungu	028	Mziza	-13.3078	33.5199	56	0	0
8	Mchinji	030	Chikuta School	-13.8996	33.1409	56	0	0
8	Mchinji	012	Chiphala School	-13.9127	33.131	56	0	0
8	Mchinji	020	Diti School	-13.5605	33.1265	56	0	0
8	Mchinji	024	Kalanzi School	-13.9378	33.0884	56	0	0
8	Mchinji	014	Kamphata School	-13.5051	32.9982	56	0	0	two schools with same name in the same district
8	Mchinji	002	Kanamwiri JP School	-13.7472	33.0863	56	0	0
8	Mchinji	009	Mkwawira School	-13.9163	33.0221	53	1	1.88679
8	Mchinji	005	Mphanga School	-13.7626	33.237	56	0	0
8	Mchinji	018	Mponda School	-13.7067	33.006	56	0	0
8	Mchinji	026	Namangwe School	-13.4579	32.9339	56	0	0
8	Mchinji	025	Sundwe School	-13.7148	33.2323	56	0	0
9	Dowa	021	Bweya School	-13.261	33.6114	60	0	0
9	Dowa	018	Chandawe School	0	0	60	0	0
9	Dowa	003	Chankhungu School	-13.7612	34.0162	61	0	0
9	Dowa	027	Gogo School	-13.7525	34.1082	56	0	0
9	Dowa	025	Kabadwa School	-13.5955	34.1043	56	0	0
9	Dowa	011	Kapotera School	-13.602	33.8215	56	0	0
9	Dowa	008	Manondo School	-13.7195	33.7703	60	0	0
9	Dowa	015	Mgona School	-13.7039	34.0549	56	0	0
9	Dowa	019	Mponda School	-13.6751	34.0062	56	0	0
9	Dowa	028	Mtchakhata School	-13.7737	34.1267	56	0	0
9	Dowa	014	Nyengere School	-13.5234	33.6585	60	0	0
9	Dowa	010	Pheleni School	-13.7169	34.0133	56	0	0
9	Nkhotakota	001	Tadwe	-13.2253	34.1347	56	0	0
9	Nkhotakota	022	Mapala School	-13.2003	34.2816	60	0	0
9	Nkhotakota	024	Mthira School	-13.1468	34.184	56	0	0
9	Nkhotakota	006	Takumana School	-13.4647	34.2104	55	0	0
9	Nkhotakota	029	Kachola School	-13.4247	34.2652	61	3	4.91803
9	Ntchisi	002	Kwezani School	-13.332	33.9541	60	0	0
9	Ntchisi	004	Mnjima	0	0	60	0	0
9	Ntchisi	023	Mingu FP School	-13.4895	33.8768	60	0	0
9	Ntchisi	020	Chimwang'ombe School	-13.1128	33.8147	60	0	0
9	Ntchisi	030	Mtsiro School	-13.2507	34.0105	60	0	0
9	Salima	012	Mauni School	-14.0502	34.4706	60	0	0
9	Salima	007	Naluva School	-13.7644	34.3431	56	0	0
9	Salima	017	Chigombe School	-13.7744	34.4334	60	0	0
9	Salima	005	Mtemeyiti School	-13.8126	34.3842	60	0	0
9	Salima	016	Mgando	-13.9159	34.5504	56	0	0
9	Salima	013	Mgwirizano School	-13.8757	34.5257	60	0	0
9	Salima	026	Senga Bay LEA School	-13.7293	34.6169	60	0	0
9	Salima	009	Nakondwa	-13.7318	34.4907	56	0	0
10	Karonga	010	Chiteka	-9.99048	33.6208	56	0	0
10	Karonga	001	John Dubbey	-9.95469	33.9242	56	0	0
10	Karonga	002	Karonga School for Deaf	-9.94872	33.8825	23	0	0
10	Karonga	017	Kasantha	-9.743	33.8397	56	0	0
10	Karonga	025	Kasoba CCAP School	-9.87417	33.8731	56	0	0
10	Karonga	026	Katambawanthu School	-10.4433	34.1686	56	0	0
10	Karonga	003	Likoma School	-10.3779	34.1075	56	0	0
10	Karonga	027	Luromo School	-10.4415	34.2634	56	0	0
10	Karonga	008	Matatula School	-10.3552	34.166	56	0	0
10	Karonga	016	Mbande Primary School	-9.95233	33.8323	56	0	0
10	Karonga	023	Mwanjasi Primary Schol	-9.813	33.8342	56	0	0
10	Karonga	018	Mwimba Primary School	-9.86434	33.8575	56	0	0
10	Karonga	029	Ngaramu	-9.74125	33.8795	56	0	0
10	Karonga	006	Ngerenge Primary School	-9.8129	33.8507	56	1	1.78571
10	Karonga	021	Ngisi School	-9.59483	33.7227	56	3	5.35714
10	Karonga	030	Nomba Primary School	-10.2688	34.1422	56	0	0
10	Karonga	004	Tumbi FP School	-10.0952	33.8851	56	0	0
10	Karonga	015	Vua FP School	-10.2716	34.1305	53	0	0
10	Rumphi	028	Lumphawa School	-10.8458	33.4672	56	1	1.78571
10	Rumphi	013	Betere JP School	-11.0585	33.718	56	0	0
10	Rumphi	022	Betha JP	-10.8609	34.0584	56	0	0
10	Rumphi	005	Chimulu	-11.1046	34.0678	32	0	0
10	Rumphi	014	Kambirombiro JP	0	0	50	0	0
10	Rumphi	009	Kanyawu FP School	-11.0427	34.0636	56	0	0
10	Rumphi	024	Kanyerere School	-10.9494	33.7595	56	0	0
10	Rumphi	020	Matunkha Primary School	-11.0885	33.7063	56	0	0
10	Rumphi	011	Munonono School	-10.6754	34.1113	56	0	0
10	Rumphi	007	Mzuwo School	-10.9621	34.2229	56	0	0
10	Rumphi	012	Ngalaghala J.P. School	-10.8229	34.0286	44	0	0
10	Rumphi	019	Sokolo School	-10.9166	33.6518	56	0	0
11	Mzimba North	009	Chikandazovu School	-11.1763	33.5268	39	0	0
11	Mzimba North	012	Kabwanda	-11.4509	33.7686	56	0	0
11	Mzimba North	011	Kamsalango Primary School	-11.5691	33.3321	53	0	0
11	Mzimba North	010	Kapoka JP School	-11.5046	33.5633	37	0	0
11	Mzimba North	002	Kavisopo School	-11.3307	33.4727	56	0	0
11	Mzimba North	024	Kavitengo FP School	-11.6843	33.6822	45	0	0
11	Mzimba North	030	Kaweche School	-11.3337	33.8662	56	0	0
11	Mzimba North	004	Madise FP School	-11.265	33.781	56	0	0
11	Mzimba North	022	Rukuru School	-11.0626	33.7464	56	0	0
11	Mzimba South	029	Chathale School	-12.2291	33.6119	55	0	0
11	Mzimba South	019	Chizimya FP School	-12.124	33.3801	55	0	0
11	Mzimba South	016	Kamilaza School	-11.9514	33.4942	55	0	0
11	Mzimba South	015	Lunga School	-12.4767	33.6951	55	0	0
11	Mzimba South	003	Lupuha School	-11.957	33.6895	55	0	0
11	Mzimba South	013	Makazi School	-11.9452	33.4035	56	0	0
11	Mzimba South	026	Mgoza School	-12.6762	33.8322	56	0	0
11	Mzimba South	017	Mnthonje School	-11.7752	33.3707	56	0	0
11	Mzimba South	008	Mphongo FP School	-11.8753	33.5346	55	2	3.63636
11	Mzimba South	007	Mzimba LEA School	-11.8907	33.5904	56	0	0
11	Mzimba South	005	St Paul's FP School	-11.8921	33.6061	56	0	0
11	Nkhata Bay	028	Maula School	-11.7531	34.2361	45	0	0
11	Nkhata Bay	027	Banda School	-11.1441	34.2003	56	0	0
11	Nkhata Bay	025	Chalaundi Primary School	-11.8493	34.1399	56	0	0
11	Nkhata Bay	014	Chendasi School	-11.5414	34.0179	56	0	0
11	Nkhata Bay	021	Kande School	-11.934	34.1102	56	0	0	two schools with same name in the same district
11	Nkhata Bay	006	Khwenthu School	-11.1145	34.2026	52	0	0
11	Nkhata Bay	023	Masefu	-11.66	34.0399	0	0	#DIV/0!
11	Nkhata Bay	001	Mbuyapi School	-11.2469	34.183	56	0	0
11	Nkhata Bay	020	Mgonapasi J.P. School	0	0	53	0	0
11	Nkhata Bay	018	Mtondolo	-12.0713	34.0168	47	0	0

## Sheet: TAS 2
EU	Districts _included	School_code	School_name	Y	X	Number_sampled	Number_positive	Percent_positive
1	Chikwawa, Nsanje	1.02	Kambewe	-15.8379	34.4833	40	0	0
1	Chikwawa, Nsanje	1.07	Gola	-15.8797	34.2941	54	0	0
1	Chikwawa, Nsanje	1.04	Nkundula	-15.8871	34.8034	47	0	0
1	Chikwawa, Nsanje	1.08	Maleme	-15.9019	34.3506	25	0	0
1	Chikwawa, Nsanje	1.03	Gumbwa	-15.986	34.8067	57	0	0
1	Chikwawa, Nsanje	1.35	Chikwawa RC	-16.0123	34.7925	51	0	0
1	Chikwawa, Nsanje	1.06	Changadeya	-16.0402	34.577	8	0	0
1	Chikwawa, Nsanje	1.01	Nasawa JP	-16.0764	34.7398	28	0	0
1	Chikwawa, Nsanje	1.11	Nkhate FP	-16.1371	34.9592	195	0	0
1	Chikwawa, Nsanje	1.12	Bereu	-16.1537	34.8517	62	0	0
1	Chikwawa, Nsanje	1.13	Nkombezi	-16.2557	34.6563	45	0	0
1	Chikwawa, Nsanje	1.15	Sekeni	-16.2817	34.8747	57	0	0
1	Chikwawa, Nsanje	1.21	Mchacha primary	-16.3303	35.1321	69	0	0
1	Chikwawa, Nsanje	1.1	Nyangu	-16.3339	35.0952	60	0	0
1	Chikwawa, Nsanje	1.19	Gugu LEA	-16.3785	34.7034	39	0	0
1	Chikwawa, Nsanje	1.2	Phalamanga primary	-16.3954	35.2024	37	0	0
1	Chikwawa, Nsanje	1.18	Linga	-16.4065	34.912	76	0	0
1	Chikwawa, Nsanje	1.17	Monjo	-16.4412	34.8643	41	0	0
1	Chikwawa, Nsanje	1.16	Mkumaniza	-16.4802	34.7241	56	0	0
1	Chikwawa, Nsanje	1.05	Mbiya Primary	-16.5423	34.8956	53	0	0
1	Chikwawa, Nsanje	1.22	Magoti	-16.5483	35.0146	141	0	0
1	Chikwawa, Nsanje	1.09	Phanda FP	-16.574	34.9409	67	1	1.49254
1	Chikwawa, Nsanje	1.25	Nyamithuthu	-16.657	35.2074	74	0	0
1	Chikwawa, Nsanje	1.26	Chigumukire	-16.8018	35.2812	78	0	0
1	Chikwawa, Nsanje	1.27	Mthawira	-16.8498	35.2896	63	0	0
1	Chikwawa, Nsanje	1.29	Mwanambidzi	-16.8745	35.1547	33	0	0
1	Chikwawa, Nsanje	1.34	Malindi	-16.9711	35.1956	16	0	0
1	Chikwawa, Nsanje	1.23	Magoma	-16.9806	35.1943	24	0	0
1	Chikwawa, Nsanje	1.24	Kanjedza	-17.0419	35.2149	73	0	0
1	Chikwawa, Nsanje	1.28	Nyambilo	-17.0501	35.1131	24	2	8.33333
2	Blantyre, Mwanza, Neno, Chiradzulu	2.3	Thava	-15.2332	34.6032	42	0	0
2	Blantyre, Mwanza, Neno, Chiradzulu	2.27	Mfunda	-15.2702	34.6881	25	0	0
2	Blantyre, Mwanza, Neno, Chiradzulu	2.29	Mwetangombe	-15.3112	34.8036	56	0	0
2	Blantyre, Mwanza, Neno, Chiradzulu	2.13	Bakasala Junior Primary	-15.3953	34.9944	52	0	0
2	Blantyre, Mwanza, Neno, Chiradzulu	2.28	Chididi	-15.4883	34.6146	87	0	0
2	Blantyre, Mwanza, Neno, Chiradzulu	2.08	Nkula LEA	-15.5203	34.8357	52	0	0
2	Blantyre, Mwanza, Neno, Chiradzulu	2.26	Mpunga	-15.5234	34.729	14	0	0
2	Blantyre, Mwanza, Neno, Chiradzulu	2.1	Lirangwe FP	-15.5299	35.0256	112	0	0
2	Blantyre, Mwanza, Neno, Chiradzulu	2.2	Namadzi	-15.5533	35.1829	86	0	0
2	Blantyre, Mwanza, Neno, Chiradzulu	2.15	Mlombozi	-15.5614	35.1144	46	0	0
2	Blantyre, Mwanza, Neno, Chiradzulu	2.25	Kiddies Grammar Private	-15.6012	34.5186	16	0	0
2	Blantyre, Mwanza, Neno, Chiradzulu	2.24	Sanjika	-15.6426	34.5263	56	0	0
2	Blantyre, Mwanza, Neno, Chiradzulu	2.21	Gologota	-15.6468	35.1718	59	0	0
2	Blantyre, Mwanza, Neno, Chiradzulu	2.11	Likulu	-15.6564	35.0427	100	0	0
2	Blantyre, Mwanza, Neno, Chiradzulu	2.14	Malimba	-15.6584	35.1063	54	0	0
2	Blantyre, Mwanza, Neno, Chiradzulu	2.07	Chigumukire	-15.6715	34.9467	71	0	0
2	Blantyre, Mwanza, Neno, Chiradzulu	2.22	Matenjere	-15.7192	35.1268	78	0	0
2	Blantyre, Mwanza, Neno, Chiradzulu	2.02	Love of God private	-15.7461	35.0104	11	0	0
2	Blantyre, Mwanza, Neno, Chiradzulu	2.09	Gumeni	-15.7636	34.8357	69	0	0
2	Blantyre, Mwanza, Neno, Chiradzulu	2.05	Finishline Mission Private	-15.7712	35.0685	24	0	0
2	Blantyre, Mwanza, Neno, Chiradzulu	2.04	Mbayani	-15.7724	35.0093	295	0	0
2	Blantyre, Mwanza, Neno, Chiradzulu	2.03	St Maria Gorette Girls FP	-15.8019	35.0706	94	0	0
2	Blantyre, Mwanza, Neno, Chiradzulu	2.23	Kachere	-15.812	34.552	48	0	0
2	Blantyre, Mwanza, Neno, Chiradzulu	2.06	Wings of Eagle private	-15.8252	35.0213	3	0	0
2	Blantyre, Mwanza, Neno, Chiradzulu	2.19	Chingoma Primary	-15.8263	35.25	58	0	0
2	Blantyre, Mwanza, Neno, Chiradzulu	2.18	Nzati	-15.8532	35.1316	54	0	0
2	Blantyre, Mwanza, Neno, Chiradzulu	2.01	Chimaliro LEA	-15.8535	35.0698	112	0	0
2	Blantyre, Mwanza, Neno, Chiradzulu	2.17	Malire	-15.8914	35.3119	80	0	0
2	Blantyre, Mwanza, Neno, Chiradzulu	2.16	Nankumba	-15.9128	34.9488	42	0	0
2	Blantyre, Mwanza, Neno, Chiradzulu	2.12	Kachere 2	-16.0003	34.9054	30	0	0
3	Blantyre, Mwanza, Neno, Chiradzulu	3.12	Mitekete	-15.642	35.6665	26	0	0
3	Thyolo, Mulanje, Phalombe	3.03	Sagawa	-15.6886	35.3391	55	0	0
3	Thyolo, Mulanje, Phalombe	3.16	Mambala	-15.7008	35.7661	113	0	0
3	Thyolo, Mulanje, Phalombe	3.33	Mvunguti	-15.7031	35.5621	64	0	0
3	Thyolo, Mulanje, Phalombe	3.08	Mgodi	-15.7236	35.3572	59	0	0
3	Thyolo, Mulanje, Phalombe	3.13	Nantchewu	-15.7445	35.7111	46	0	0
3	Thyolo, Mulanje, Phalombe	3.15	Namikango	-15.7707	35.6479	59	0	0
3	Thyolo, Mulanje, Phalombe	3.14	Chimbiri	-15.7777	35.5778	121	0	0
3	Thyolo, Mulanje, Phalombe	3.17	Likanani	-15.927	35.7656	46	0	0
3	Thyolo, Mulanje, Phalombe	3.2	Goliati	-15.9362	35.1976	38	0	0
3	Thyolo, Mulanje, Phalombe	3.18	Bvumbwe	-15.9443	35.0294	54	0	0
3	Thyolo, Mulanje, Phalombe	3.01	Samson	-15.9638	35.4771	104	0	0
3	Thyolo, Mulanje, Phalombe	3.31	Elim springs	-15.9727	35.3877	34	0	0
3	Thyolo, Mulanje, Phalombe	3.07	Mendulo	-15.9917	35.3366	28	0	0
3	Thyolo, Mulanje, Phalombe	3.23	Kadzuwa	-15.9961	35.2506	64	0	0
3	Thyolo, Mulanje, Phalombe	3.04	Chimalila	-16.0002	35.8161	44	0	0
3	Thyolo, Mulanje, Phalombe	3.28	Nansato	-16.0425	35.2362	88	0	0
3	Thyolo, Mulanje, Phalombe	3.05	Nselema	-16.056	35.3499	67	0	0
3	Thyolo, Mulanje, Phalombe	3.11	Mapeleka	-16.0602	35.4605	35	0	0
3	Thyolo, Mulanje, Phalombe	3.26	Maonga	-16.0604	35.0635	53	0	0
3	Thyolo, Mulanje, Phalombe	3.19	Beresoni	-16.075	34.9453	18	0	0
3	Thyolo, Mulanje, Phalombe	3.27	Nsenga	-16.0871	35.0318	46	0	0
3	Thyolo, Mulanje, Phalombe	3.02	Supuni	-16.0887	35.4943	51	0	0
3	Thyolo, Mulanje, Phalombe	3.06	Chimwaza	-16.1082	35.5535	47	0	0
3	Thyolo, Mulanje, Phalombe	3.29	Chingazi	-16.1691	35.1444	34	0	0
3	Thyolo, Mulanje, Phalombe	3.24	Muwanya	-16.2165	35.2402	77	0	0
3	Thyolo, Mulanje, Phalombe	3.25	Nyodola	-16.2193	35.0994	73	0	0
3	Thyolo, Mulanje, Phalombe	3.22	Konzalendo	-16.2904	35.1826	58	0	0
3	Thyolo, Mulanje, Phalombe	3.21	Chidzaka	-16.347	35.2926	15	0	0
4	Zomba, Machinga	4.28	Havala	-15.5096	35.5957	92	0	0
4	Zomba, Machinga	4.22	Sekwere	-15.527	35.5048	85	0	0
4	Zomba, Machinga	4.05	Mchiji	-14.6459	35.6506	28	0	0
4	Zomba, Machinga	4.07	St Peter's primary school	-14.7149	35.807	49	0	0
4	Zomba, Machinga	4.01	Chisese	-14.7617	35.7178	74	0	0
4	Zomba, Machinga	4.06	Namasimba	-14.8299	35.7317	77	0	0
4	Zomba, Machinga	4.1	Namakanga	-14.8749	35.5371	43	0	0
4	Zomba, Machinga	4.04	Namandanje	-14.8803	35.5235	116	0	0
4	Zomba, Machinga	4.09	Kaombe	-14.893	35.524	53	0	0
4	Zomba, Machinga	4.08	Masidi	-14.9402	35.4213	30	0	0
4	Zomba, Machinga	4.03	Mpiranjala primary	-14.9638	35.6778	73	0	0
4	Zomba, Machinga	4.02	Mlomba	-15.041	35.4705	70	0	0
4	Zomba, Machinga	4.12	Nathendo	-15.0501	35.4005	42	1	2.38095
4	Zomba, Machinga	4.4	Bisa primary	-15.1745	35.2771	90	0	0
4	Zomba, Machinga	4.21	Nangweka	-15.302	35.486	96	0	0
4	Zomba, Machinga	4.23	Mulonde LEA	-15.3039	35.1778	72	0	0
4	Zomba, Machinga	4.13	Chawe	-15.3597	35.304	5	0	0
4	Zomba, Machinga	4.24	Matawale	-15.3681	35.4373	82	0	0
4	Zomba, Machinga	4.27	Milepa	-15.3712	35.5072	51	0	0
4	Zomba, Machinga	4.3	New vision	-15.3877	35.3544	10	0	0
4	Zomba, Machinga	4.29	Prison LEA	-15.3992	35.3164	17	0	0
4	Zomba, Machinga	4.17	Zobwe	-15.4002	35.1354	39	0	0
4	Zomba, Machinga	4.15	Chikungwa	-15.4314	35.0862	49	0	0
4	Zomba, Machinga	4.2	Nanjiwa	-15.4744	35.379	68	0	0
4	Zomba, Machinga	4.18	Gala Junior	-15.4764	35.198	28	0	0
4	Zomba, Machinga	4.25	Dindi	-15.4882	35.1688	31	0	0
4	Zomba, Machinga	4.26	Nazitimbe FP	-15.5857	35.4304	55	0	0
4	Zomba, Machinga	4.19	Sunuzi	-15.5869	35.4968	89	0	0
4	Zomba, Machinga	4.16	Sambalendo	-15.594	35.3114	49	0	0
4	Zomba, Machinga	4.14	Kayeramadzi	-15.6606	35.3574	61	0	0
5	Balaka, Mangochi	5.27	Luwesa	-13.6474	35.0295	64	0	0
5	Balaka, Mangochi	5.23	Mpwakata	-14.2136	35.4465	82	0	0
5	Balaka, Mangochi	5.29	Taliya	-14.2276	35.2763	5	0	0
5	Balaka, Mangochi	5.24	Sungo Bay	-14.2397	35.0689	64	0	0
5	Balaka, Mangochi	5.19	Good Hope Private	-14.3169	35.1367	5	0	0
5	Balaka, Mangochi	5.33	Ntiya	-14.3315	35.4766	86	0	0
5	Balaka, Mangochi	5.22	Masongola1	-14.3685	35.4994	64	1	1.5625
5	Balaka, Mangochi	5.18	Lwanga	-14.3823	35.1875	91	0	0
5	Balaka, Mangochi	5.14	Njera	-14.4294	35.3757	82	0	0
5	Balaka, Mangochi	5.17	Namapuiri	-14.43	35.6486	57	0	0
5	Balaka, Mangochi	5.12	Mkwera JP	-14.457	35.1395	19	0	0
5	Balaka, Mangochi	5.3	Kaprimtiwa	-14.5016	34.8029	65	0	0
5	Balaka, Mangochi	5.38	Namisi	-14.5249	35.0371	63	0	0
5	Balaka, Mangochi	5.25	Malindi JP	-14.5363	35.5803	70	0	0
5	Balaka, Mangochi	5.16	Cassim Uloom private	-14.5786	35.1783	8	0	0
5	Balaka, Mangochi	5.13	Matope	-14.675	35.0325	86	0	0
5	Balaka, Mangochi	5.15	Khaula	-14.715	35.136	35	0	0
5	Balaka, Mangochi	5.2	Chigumula	-14.74	35.3563	83	0	0
5	Balaka, Mangochi	5.21	Namitonga	-14.7632	35.4353	102	4	3.92157
5	Balaka, Mangochi	5.09	Kavunguti	-14.8195	35.252	135	1	0.740741
5	Balaka, Mangochi	5.06	Nkhongoyazizila	-14.8325	35.0852	33	0	0
5	Balaka, Mangochi	5.1	Mbvinbang'oma	-14.884	35.1591	44	0	0
5	Balaka, Mangochi	5.01	Chembera	-14.9071	35.0492	67	0	0
5	Balaka, Mangochi	5.07	Sir Green Jonnes	-14.9817	34.9573	26	0	0
5	Balaka, Mangochi	5.05	Mgoloka	-15.0223	35.176	73	0	0
5	Balaka, Mangochi	5.02	Makanjira	-15.0653	35.0367	43	0	0
5	Balaka, Mangochi	5.03	Mfulanjovu	-15.0924	34.9158	87	0	0
5	Balaka, Mangochi	5.11	Mgoza	-15.1804	35.0033	33	0	0
5	Balaka, Mangochi	5.04	Kalembo 2	-15.1993	35.159	9	0	0
5	Balaka, Mangochi	5.08	Chitimbe	-15.2835	34.85	13	0	0
6	Dedza, Ntcheu	6.14	Mgawi2	-13.9824	34.2798	39	0	0
6	Dedza, Ntcheu	6.03	Mtayangoma	-14.0466	34.1914	49	0	0
6	Dedza, Ntcheu	6.06	Sagawa LEA	-14.0905	34.2219	37	0	0
6	Dedza, Ntcheu	6.1	Mtiwe	-14.1301	34.3246	61	0	0
6	Dedza, Ntcheu	6.07	Madzumbi	-14.1323	34.3807	77	0	0
6	Dedza, Ntcheu	6.13	Dzenza	-14.1409	34.1281	68	0	0
6	Dedza, Ntcheu	6.11	Mtakataka RC	-14.2102	34.5558	82	0	0
6	Dedza, Ntcheu	6.04	Makankhula	-14.2646	34.1486	115	0	0
6	Dedza, Ntcheu	6.15	Mtendere	-14.3198	34.0952	45	0	0
6	Dedza, Ntcheu	6.08	Nankhande	-14.3208	34.7086	49	0	0
6	Dedza, Ntcheu	6.01	Ngonowonda FP	-14.3216	34.4468	65	0	0
6	Dedza, Ntcheu	6.09	Chithawale	-14.3539	33.9472	36	0	0
6	Dedza, Ntcheu	6.12	Lobi-kainga	-14.3891	34.0724	82	0	0
6	Dedza, Ntcheu	6.02	Chikolorere	-14.4071	34.6003	90	0	0
6	Dedza, Ntcheu	6.05	Msunduzi	-14.4198	34.0175	46	0	0
6	Dedza, Ntcheu	6.23	Njonjo	-14.4419	34.4869	28	0	0
6	Dedza, Ntcheu	6.18	Tchale1 JP	-14.5531	34.5964	22	0	0
6	Dedza, Ntcheu	6.22	Mitongwe	-14.579	34.6716	85	0	0
6	Dedza, Ntcheu	6.29	Nsanza	-14.6457	34.8253	52	0	0
6	Dedza, Ntcheu	6.24	Tchauya	-14.7296	34.6089	64	0	0
6	Dedza, Ntcheu	6.21	Pamdule	-14.7457	34.6986	82	0	0
6	Dedza, Ntcheu	6.17	Chikande 2 JP	-14.7598	34.9063	59	0	0
6	Dedza, Ntcheu	6.19	Ecrad	-14.774	34.6689	25	0	0
6	Dedza, Ntcheu	6.2	Chipusile	-14.806	34.5867	99	0	0
6	Dedza, Ntcheu	6.16	Chimatu	-14.8288	34.7364	41	0	0
6	Dedza, Ntcheu	6.25	Madzanje JP	-14.8393	34.7105	61	0	0
6	Dedza, Ntcheu	6.26	Kadansana	-14.8575	34.8141	40	0	0
6	Dedza, Ntcheu	6.28	Nkonde	-14.9874	34.8312	29	0	0
6	Dedza, Ntcheu	6.27	Ntonda	-15.0227	34.75	75	0	0
6	Dedza, Ntcheu	6.3	Ching'oma	-15.1653	34.7292	37	0	0
7	Lilongwe	7.25	Katete	-14.2056	33.5911	27	0	0
7	Lilongwe	7.09	Kapululuka	0	0	61	0	0
7	Lilongwe	7.18	Bua	-13.6899	33.3508	17	0	0
7	Lilongwe	7.2	Kazire	-13.7296	33.456	44	0	0
7	Lilongwe	7.23	Kasonjola	-13.7637	33.336	25	0	0
7	Lilongwe	7.13	Chiponde	-13.7838	33.858	32	0	0
7	Lilongwe	7.28	Chiponde 2	-13.8126	33.7039	41	0	0
7	Lilongwe	7.14	Maloanyama	-13.8177	33.9921	78	0	0
7	Lilongwe	7.24	Chipala	-13.8639	33.3392	28	0	0
7	Lilongwe	7.08	Pende	-13.8779	33.9459	20	0	0
7	Lilongwe	7.06	Chipala	-13.9048	33.7725	278	0	0
7	Lilongwe	7.3	Sinumbe	-13.9086	33.3989	57	0	0
7	Lilongwe	7.21	Chifeni	-13.9367	33.5428	42	0	0
7	Lilongwe	7.02	Adziwa Christian Private school	-13.94	33.8185	23	0	0
7	Lilongwe	7.07	Bakhita private	-13.9554	33.738	28	0	0
7	Lilongwe	7.27	Gome	-13.9577	33.5919	25	0	0
7	Lilongwe	7.11	Milamba	-13.9825	34.0578	141	0	0
7	Lilongwe	7.29	Chitedze	-13.9834	33.647	52	0	0
7	Lilongwe	7.16	Miteme	-14.0043	33.8854	140	0	0
7	Lilongwe	7.31	Mwenyekonde LEA	-14.0078	33.7828	109	0	0
7	Lilongwe	7.04	Hope Christian Private school	-14.0087	33.8155	16	0	0
7	Lilongwe	7.01	Glyn Jones Private	-14.0118	33.7412	9	0	0
7	Lilongwe	7.05	Bright Academy Private	-14.0157	33.7818	19	0	0
7	Lilongwe	7.26	Mkanga LEA	-14.0603	33.4756	57	0	0
7	Lilongwe	7.15	Chinguwo	-14.083	34.0161	72	0	0
7	Lilongwe	7.22	Mfera school	-14.0877	33.3876	33	0	0
7	Lilongwe	7.1	Mnjolo	-14.1	33.8268	41	0	0
7	Lilongwe	7.12	Kalumbu primary school, kids have finished writing end of term exams so the attendance is poor	-14.1374	33.9444	43	0	0
7	Lilongwe	7.17	Chidula	-14.2419	33.7296	110	0	0
7	Lilongwe	7.12	Kapulula	-14.2815	33.6994	181	0	0
8	Mchinji, Kasungu	8.15	Simlemba	-12.7378	33.6911	24	0	0
8	Mchinji, Kasungu	8.11	Kamtukungwa	-13.3058	33.158	16	0	0
8	Mchinji, Kasungu	8.35	Vweyo	0	0	70	0	0
8	Mchinji, Kasungu	8.34	Nkhamenya Girls Primary	-12.5626	33.5018	46	0	0
8	Mchinji, Kasungu	8.12	Kavikula	-12.5998	33.4204	50	1	2
8	Mchinji, Kasungu	8.31	Mpapa LEA	-12.691	33.331	39	0	0
8	Mchinji, Kasungu	8.16	Mafomba	-12.7152	33.5707	23	0	0
8	Mchinji, Kasungu	8.08	Mkanakhothi	-12.7355	33.5874	46	0	0
8	Mchinji, Kasungu	8.05	Kasamba	-12.7478	33.342	22	0	0
8	Mchinji, Kasungu	8.36	Chikowa Primary	-12.843	33.7418	86	0	0
8	Mchinji, Kasungu	8.07	Kamphokoto	-12.8481	33.4487	12	0	0
8	Mchinji, Kasungu	8.1	Chigumba	-12.8824	33.7288	53	0	0
8	Mchinji, Kasungu	8.17	Dwangwa	-12.8946	33.4609	42	0	0
8	Mchinji, Kasungu	8.02	Chimbowe	-12.9369	33.7533	57	0	0
8	Mchinji, Kasungu	8.33	Suza	-12.9457	33.4786	50	0	0
8	Mchinji, Kasungu	8.19	Mwalawamalemba	-13.0303	33.8306	16	0	0
8	Mchinji, Kasungu	8.18	Chamalaza	-13.0425	33.7156	14	0	0
8	Mchinji, Kasungu	8.04	Faith Private	-13.0428	33.4893	15	0	0
8	Mchinji, Kasungu	8.03	Kalulu	-13.1024	33.7687	26	0	0
8	Mchinji, Kasungu	8.09	Chamatete	-13.1797	33.3664	34	0	0
8	Mchinji, Kasungu	8.06	Dambo	-13.2462	33.4668	21	0	0
8	Mchinji, Kasungu	8.01	Kombe LEA	-13.327	33.2616	39	0	0
8	Mchinji, Kasungu	8.4	Mndewe Primary	-13.3909	33.1771	98	0	0
8	Mchinji, Kasungu	8.14	Bindu	-13.4706	33.3269	16	0	0
8	Mchinji, Kasungu	8.27	Kamphata	-13.5049	32.9984	39	0	0
8	Mchinji, Kasungu	8.24	Mazenga	-13.5129	33.1777	27	0	0
8	Mchinji, Kasungu	8.13	Kauma	-13.5438	33.1795	36	0	0
8	Mchinji, Kasungu	8.25	Mzenga	-13.6047	32.741	34	0	0
8	Mchinji, Kasungu	8.22	Takondwa	-13.6222	33.0106	34	0	0
8	Mchinji, Kasungu	8.26	Chimongo	-13.6677	33.1861	53	0	0
8	Mchinji, Kasungu	8.37	Mponda Primary	-13.7069	33.0054	92	0	0
8	Mchinji, Kasungu	8.2	Jane Glaves	-13.7169	32.9005	16	0	0
8	Mchinji, Kasungu	8.32	Mtondo	-13.7608	32.9342	79	0	0
8	Mchinji, Kasungu	8.21	Legson kaira	-13.8152	33.1657	38	0	0
8	Mchinji, Kasungu	8.23	Mlonyeni	-13.8571	33.0267	68	0	0
8	Mchinji, Kasungu	8.38	Benjamin Primary	-13.8841	33.1248	94	0	0
8	Mchinji, Kasungu	8.39	Chiphala	-13.9122	33.1276	86	0	0
8	Mchinji, Kasungu	8.28	Kapanga	-13.9344	33.2431	33	0	0
8	Mchinji, Kasungu	8.29	Msukwela	-13.9603	33.0465	51	0	0
8	Mchinji, Kasungu	8.3	Nyongani	-13.9917	33.2174	23	1	4.34783
9	Salima, Ntchisi Nkhotakota, Dowa	9.08	Kawale primary	-15.6055	34.5446	59	0	0
9	Salima, Ntchisi Nkhotakota, Dowa	9.31	Thokozani	-13.9663	34.5084	9	0	0
9	Salima, Ntchisi Nkhotakota, Dowa	9.25	Chitala	-13.6713	34.2729	91	0	0
9	Salima, Ntchisi Nkhotakota, Dowa	9.3	Chiluwa2	-13.469	34.2462	70	0	0
9	Salima, Ntchisi Nkhotakota, Dowa	9.14	Central Jp	-12.5011	34.1274	60	0	0
9	Salima, Ntchisi Nkhotakota, Dowa	9.21	Chansembe junior	-13.2747	34.0159	39	0	0
9	Salima, Ntchisi Nkhotakota, Dowa	9.16	Dwambazi	-12.242	33.9981	80	0	0
9	Salima, Ntchisi Nkhotakota, Dowa	9.18	Chizeo primary	-12.6857	34.1807	85	0	0
9	Salima, Ntchisi Nkhotakota, Dowa	9.12	Edmund education trust	-12.9301	34.2742	25	0	0
9	Salima, Ntchisi Nkhotakota, Dowa	9.22	Dete primary	-13.1731	33.7993	60	0	0
9	Salima, Ntchisi Nkhotakota, Dowa	9.24	Chanjoka primary school	-13.1994	34.0133	60	0	0
9	Salima, Ntchisi Nkhotakota, Dowa	9.13	Chipelela	-13.2075	34.2384	101	0	0
9	Salima, Ntchisi Nkhotakota, Dowa	9.23	Msambaimfa primary	-13.2518	33.8571	60	0	0
9	Salima, Ntchisi Nkhotakota, Dowa	9.15	Mpata primary	-13.36	34.1607	73	0	0
9	Salima, Ntchisi Nkhotakota, Dowa	9.03	Sungeni primary	-13.3765	33.6672	63	0	0
9	Salima, Ntchisi Nkhotakota, Dowa	9.2	Chafumbi primary	-13.3952	33.9656	29	0	0
9	Salima, Ntchisi Nkhotakota, Dowa	9.09	Liuto primary	-13.4492	33.6206	45	0	0
9	Salima, Ntchisi Nkhotakota, Dowa	9.19	Chamthiko	-13.4841	34.0067	28	0	0
9	Salima, Ntchisi Nkhotakota, Dowa	9.05	Kabwinja	-13.4878	33.5619	0	0	#DIV/0!
9	Salima, Ntchisi Nkhotakota, Dowa	9.02	Maiwe FP primary	-13.517	33.888	60	0	0
9	Salima, Ntchisi Nkhotakota, Dowa	9.06	Chimpeni mduku	-13.5312	33.533	60	0	0
9	Salima, Ntchisi Nkhotakota, Dowa	9.26	Nankhata primary	-13.5505	34.1997	50	0	0
9	Salima, Ntchisi Nkhotakota, Dowa	9.28	Mnema	-13.5638	34.388	144	0	0
9	Salima, Ntchisi Nkhotakota, Dowa	9.04	Chisepo primary	-13.637	33.4685	61	0	0
9	Salima, Ntchisi Nkhotakota, Dowa	9.01	Chibwana	-13.7244	34.0366	58	0	0
9	Salima, Ntchisi Nkhotakota, Dowa	9.1	Mvera	-13.7356	34.1285	42	0	0
9	Salima, Ntchisi Nkhotakota, Dowa	9.11	Funsani primary	-13.7648	33.8537	61	1	1.63934
9	Salima, Ntchisi Nkhotakota, Dowa	9.07	Chisimba junior primary	-13.7718	34.2373	60	0	0
9	Salima, Ntchisi Nkhotakota, Dowa	9.27	Msindikiza	-13.8618	34.3195	106	0	0
9	Salima, Ntchisi Nkhotakota, Dowa	9.29	Mauni	-14.0501	34.4697	54	0	0
10	Karonga, Rumphi	10.06	Ngana	-9.62097	33.6962	55	0	0
10	Karonga, Rumphi	10.05	Kibwe	-9.76881	33.8749	121	0	0
10	Karonga, Rumphi	10.35	Kaundi	-9.77195	33.8435	70	0	0
10	Karonga, Rumphi	10.11	Maro primary	-9.8275	33.8913	131	0	0
10	Karonga, Rumphi	10.31	Lukulu	-9.93312	33.9038	109	0	0
10	Karonga, Rumphi	10.07	St Marys Girls Primary	-9.94042	33.9313	60	0	0
10	Karonga, Rumphi	10.13	Mbande Primary	-9.95252	33.832	119	0	0
10	Karonga, Rumphi	10.08	Mphwero	-10.0209	33.9373	56	0	0
10	Karonga, Rumphi	10.12	Juma	-10.0437	33.725	17	0	0
10	Karonga, Rumphi	10.14	Wovwe primary	-10.3069	34.1291	106	0	0
10	Karonga, Rumphi	10.1	Lushununu primary	-10.3508	34.2021	31	0	0
10	Karonga, Rumphi	10.37	Humbo school	-10.4285	34.1753	45	0	0
10	Karonga, Rumphi	10.04	Mabalani	-10.4452	34.2263	82	0	0
10	Karonga, Rumphi	10.03	Hangalawe	-10.4744	34.2032	124	0	0
10	Karonga, Rumphi	10.28	Chirwa	-10.6467	34.0273	100	0	0
10	Karonga, Rumphi	10.29	Zumbi	-10.6928	34.0823	15	0	0
10	Karonga, Rumphi	10.18	Kakuyu	-10.7395	34.1453	16	0	0
10	Karonga, Rumphi	10.2	Gamba primary	-10.7539	34.0649	12	0	0
10	Karonga, Rumphi	10.22	Mlowe	-10.7688	34.202	62	0	0
10	Karonga, Rumphi	10.19	Vuvu primary	-10.8041	33.5111	82	0	0
10	Karonga, Rumphi	10.23	Kauka primary	-10.8562	33.9833	36	0	0
10	Karonga, Rumphi	10.3	Bawa primary	-10.8691	33.5856	13	0	0
10	Karonga, Rumphi	10.25	Uzumala primary	-10.9055	34.106	23	0	0
10	Karonga, Rumphi	10.21	Sokolo primary	-10.917	33.6511	25	0	0
10	Karonga, Rumphi	10.15	Lundu primary school	-10.9247	33.7394	70	0	0
10	Karonga, Rumphi	10.27	Chivwaradi	-10.9275	34.0194	52	0	0
10	Karonga, Rumphi	10.26	Kankhoka primary	-10.9662	33.5437	28	0	0
10	Karonga, Rumphi	10.17	Tenthere	-11.0204	33.8372	33	0	0
10	Karonga, Rumphi	10.24	Kanyawu primary	-11.0425	34.064	11	0	0
10	Karonga, Rumphi	10.16	Kasongwe junior primary	-11.0639	33.6827	16	0	0
11	Mzimba, Nkhata Bay	11.3	Msani	-11.6452	34.2651	62	0	0
11	Mzimba, Nkhata Bay	11.29	Chinguluwe	-11.5648	34.2132	81	0	0
11	Mzimba, Nkhata Bay	11.14	Kabena	-12.4519	33.7856	62	0	0
11	Mzimba, Nkhata Bay	11.04	Kasangani	-11.1633	33.6224	55	0	0
11	Mzimba, Nkhata Bay	11.21	Rukulu	0	0	40	0	0
11	Mzimba, Nkhata Bay	11.05	Enkweleni	-11.2372	33.6158	78	0	0
11	Mzimba, Nkhata Bay	11.03	St Michaels	-11.3731	33.8909	108	0	0
11	Mzimba, Nkhata Bay	11.26	Mazinga	-11.3757	34.1793	53	0	0
11	Mzimba, Nkhata Bay	11.08	Kaviyombo	-11.3897	33.4628	81	0	0
11	Mzimba, Nkhata Bay	11.07	Bwabwa	-11.3934	33.8021	69	0	0
11	Mzimba, Nkhata Bay	11.06	Emsizini primary	-11.4406	33.8297	120	0	0
11	Mzimba, Nkhata Bay	11.38	Mongola primary school	-11.465	33.3992	79	0	0
11	Mzimba, Nkhata Bay	11.22	Kawuwa Primary	-11.4689	34.00966573873939 1268.240444608693	234	0	0
11	Mzimba, Nkhata Bay	11.1	Phuzi	-11.5119	33.6528	67	0	0
11	Mzimba, Nkhata Bay	11.09	Ntantha	-11.5267	33.576	41	0	0
11	Mzimba, Nkhata Bay	11.02	Chaboli	-11.5606	33.4804	90	0	0
11	Mzimba, Nkhata Bay	11.28	Chigonazungu	-11.5689	34.0954	37	0	0
11	Mzimba, Nkhata Bay	11.25	Chadongo primary	-11.6191	34.0615	50	0	0
11	Mzimba, Nkhata Bay	11.01	Bulala primary	-11.6768	33.4469	89	0	0
11	Mzimba, Nkhata Bay	11.27	Kaulambwe	-11.7155	34.1683	66	0	0
11	Mzimba, Nkhata Bay	11.13	Kaumphu	-11.7991	33.5052	38	0	0
11	Mzimba, Nkhata Bay	11.11	Ulida	-11.8263	33.6923	25	0	0
11	Mzimba, Nkhata Bay	11.2	Kasuku	-11.834	33.4931	50	0	0
11	Mzimba, Nkhata Bay	11.15	Kaphuka	-11.9135	33.599	292	0	0
11	Mzimba, Nkhata Bay	11.24	Malengamzoma	-11.9205	34.1502	90	0	0
11	Mzimba, Nkhata Bay	11.19	Milala primary	-11.9292	33.5291	49	0	0
11	Mzimba, Nkhata Bay	11.12	Mjinge primary	-11.9406	33.3562	40	0	0
11	Mzimba, Nkhata Bay	11.17	Msazi primary	-12.2552	33.7171	51	0	0
11	Mzimba, Nkhata Bay	11.16	Katete boys primary	-12.3489	33.6118	42	0	0
11	Mzimba, Nkhata Bay	11.18	Mwatche primary	-12.551	33.6912	70	0	0

## Sheet: TAS 3
EU	District_included	School_code	School_name	Y	X	Number_sampled	Number_positive	Percent_positive	Protocol_type
2	Blantyre, Mwanza, Neno, Chiradzulu	500232	Chigombe FP School	-15.5988	34.8703	59	0	0	standard
2	Blantyre, Mwanza, Neno, Chiradzulu	501111	Kasenjere School	-15.3177	34.8971	26	0	0	standard
2	Blantyre, Mwanza, Neno, Chiradzulu	501342	Lisawo School	-15.7137	35.1459	89	0	0	standard
2	Blantyre, Mwanza, Neno, Chiradzulu	501345	Litchenza FP School	-15.9189	35.2705	129	1	0.775194	standard
2	Blantyre, Mwanza, Neno, Chiradzulu	501495	Makiliyere School	-15.5464	35.1449	65	0	0	standard
2	Blantyre, Mwanza, Neno, Chiradzulu	501724	Mchokadala School	-15.4344	34.6622	45	0	0	standard
2	Blantyre, Mwanza, Neno, Chiradzulu	502065	Mtemaumo School	-15.932	34.9648	30	0	0	standard
2	Blantyre, Mwanza, Neno, Chiradzulu	502141	Mulunguzi School	-15.7625	34.9841	173	0	0	standard
2	Blantyre, Mwanza, Neno, Chiradzulu	502194	Mwembedzi School	-15.7808	34.5466	66	0	0	standard
2	Blantyre, Mwanza, Neno, Chiradzulu	502252	Namalimwe School	-15.7818	35.0359	191	0	0	standard
2	Blantyre, Mwanza, Neno, Chiradzulu	502327	Namwiri	-15.4454	34.9165	52	0	0	standard
2	Blantyre, Mwanza, Neno, Chiradzulu	502420	Nguludi Girls School	-15.8009	35.1689	85	0	0	standard
2	Blantyre, Mwanza, Neno, Chiradzulu	503669	Nasiyaya FP School	-15.8647	35.004	54	0	0	standard
2	Blantyre, Mwanza, Neno, Chiradzulu	503723	Malizakamba School	-15.4586	34.8197	20	0	0	standard
2	Blantyre, Mwanza, Neno, Chiradzulu	503726	Nkhande JP School chool	-15.4414	34.7651	16	0	0	standard
2	Blantyre, Mwanza, Neno, Chiradzulu	503734	Tsenga School	-15.5937	34.5055	67	0	0	standard
2	Blantyre, Mwanza, Neno, Chiradzulu	504526	Chiweni School	-15.6238	35.2236	39	0	0	standard
2	Blantyre, Mwanza, Neno, Chiradzulu	504529	Mthawira School	-15.5404	34.9962	31	0	0	standard
2	Blantyre, Mwanza, Neno, Chiradzulu	504536	Nkaladzi School	-15.6892	34.8442	44	0	0	standard
2	Blantyre, Mwanza, Neno, Chiradzulu	504563	Mzamba F School	-15.871	35.0771	131	0	0	standard
2	Blantyre, Mwanza, Neno, Chiradzulu	504569	Chimwankhunda School	-15.8264	35.0115	92	0	0	standard
2	Blantyre, Mwanza, Neno, Chiradzulu	505012	Mapazi	-15.6979	35.0896	43	0	0	standard
2	Blantyre, Mwanza, Neno, Chiradzulu	505016	Madziabango	-15.9665	34.9092	52	0	0	standard
2	Blantyre, Mwanza, Neno, Chiradzulu	505543	Namitambo LEA School	-15.8425	35.2618	64	0	0	standard
2	Blantyre, Mwanza, Neno, Chiradzulu	505655	Green Acres Pvt	-15.7328	35.079	5	0	0	standard
2	Blantyre, Mwanza, Neno, Chiradzulu	505927	Namitalala JP	-15.811	34.8787	16	0	0	standard
2	Blantyre, Mwanza, Neno, Chiradzulu	507045	Silver Gate Pvt	-15.6142	34.5206	13	0	0	standard
1	Chikwawa, Nsanje	502163	Mwalamba School	-16.5062	34.8424	97	0	0	standard
1	Chikwawa, Nsanje	501308	Lengwe LEA School	-16.2018	34.7995	91	0	0	standard
1	Chikwawa, Nsanje	502582	Phimbi FP School	-16.1615	34.9772	204	0	0	standard
1	Chikwawa, Nsanje	505026	Mwanza	-16.1894	34.8819	60	0	0	standard
1	Chikwawa, Nsanje	504669	Nkudzi School	-16.0813	34.8814	60	0	0	standard
1	Chikwawa, Nsanje	504667	Chilongoma School	-16.0853	34.8314	56	0	0	standard
1	Chikwawa, Nsanje	502177	Mwanawanjovu School	-16.5123	35.0347	75	0	0	standard
1	Chikwawa, Nsanje	502607	Rabu FP School	-16.5391	35.0021	90	0	0	standard
1	Chikwawa, Nsanje	507028	New Hope Pvt	-16.4649	34.8781	36	0	0	standard
1	Chikwawa, Nsanje	502469	Nkhwangwa School	-16.4951	34.9118	161	0	0	standard
1	Chikwawa, Nsanje	500743	Gungulu School	-15.9572	34.4304	71	0	0	standard
1	Chikwawa, Nsanje	500975	Kandeu School	-15.8684	34.7769	18	0	0	standard
1	Chikwawa, Nsanje	501634	Matundu School	-17.0176	35.2264	110	0	0	standard
1	Chikwawa, Nsanje	501758	Mgoza school	-16.7067	35.2549	76	0	0	standard
1	Chikwawa, Nsanje	502144	Muona School	-16.4162	35.1537	24	1	4.16667	standard
1	Chikwawa, Nsanje	502446	Nkhadzi School	-16.5848	35.0672	45	0	0	standard
1	Chikwawa, Nsanje	502587	Phokera School	-16.6271	35.1645	99	0	0	standard
1	Chikwawa, Nsanje	502642	Sankhulani School	-16.4589	35.2592	62	0	0	standard
1	Chikwawa, Nsanje	503482	Kanjedza School	-17.0423	35.2149	33	0	0	standard
1	Chikwawa, Nsanje	503552	Marka School	-17.1245	35.2186	103	0	0	standard
1	Chikwawa, Nsanje	503674	Ndiola School	-16.7784	35.2752	60	0	0	standard
1	Chikwawa, Nsanje	504658	Nantchengwe School	-16.1542	34.8833	57	0	0	standard
1	Chikwawa, Nsanje	505863	Tetera	-15.9756	34.4703	18	0	0	standard
1	Chikwawa, Nsanje	505956	Nkundula	-15.8875	34.8035	11	0	0	standard
3	Thyolo, Mulanje, Phalombe	500183	Chazinga School	-15.8375	35.5685	111	0	0	standard
3	Thyolo, Mulanje, Phalombe	500272	Chikolombe School	-16.0612	35.3038	49	0	0	standard
3	Thyolo, Mulanje, Phalombe	500450	Chinthebe School	-16.0043	35.014	93	0	0	standard
3	Thyolo, Mulanje, Phalombe	500530	Chisoka School	-15.9402	35.209	128	0	0	standard
3	Thyolo, Mulanje, Phalombe	500979	Kang`oma School	-16.0978	35.4567	34	0	0	standard
3	Thyolo, Mulanje, Phalombe	501277	Khwalala School	-15.7266	35.3212	106	0	0	standard
3	Thyolo, Mulanje, Phalombe	501765	Mianga School	-15.5759	35.5546	84	0	0	standard
3	Thyolo, Mulanje, Phalombe	502158	Mwalo School	-16.204	35.1614	49	0	0	standard
3	Thyolo, Mulanje, Phalombe	502345	Nankhulumbo School	-16.0651	35.2317	60	0	0	standard
3	Thyolo, Mulanje, Phalombe	502355	Nansato School	-15.9437	35.4922	76	0	0	standard
3	Thyolo, Mulanje, Phalombe	502727	Thambe FP School	-15.834	35.7599	60	0	0	standard
3	Thyolo, Mulanje, Phalombe	503258	Nambiro School	-15.8057	35.6546	98	0	0	standard
3	Thyolo, Mulanje, Phalombe	503259	Chingazi School	-15.6982	35.6678	60	0	0	standard
3	Thyolo, Mulanje, Phalombe	503267	Dyanyama School	-15.6783	35.437	72	0	0	standard
3	Thyolo, Mulanje, Phalombe	503271	Mitawa LEA School	-16.074	35.7224	202	0	0	standard
3	Thyolo, Mulanje, Phalombe	503290	Longwe School	-15.7157	35.7681	1	0	0	standard
3	Thyolo, Mulanje, Phalombe	503395	Chikhwaza School	-16.0275	35.3478	81	0	0	standard
3	Thyolo, Mulanje, Phalombe	504061	Mpoto Primary Community School	-15.6703	35.7542	70	0	0	standard
3	Thyolo, Mulanje, Phalombe	504598	Chisamba School	-16.2163	35.0791	73	0	0	standard
3	Thyolo, Mulanje, Phalombe	504604	Namachila School	-15.8832	35.1176	90	0	0	standard
3	Thyolo, Mulanje, Phalombe	504644	Chikomwe School	-16.1979	35.3203	35	0	0	standard
3	Thyolo, Mulanje, Phalombe	505059	Khave	-16.1565	35.2714	133	0	0	standard
4	Zomba, Machinga	500572	Chiunda School	-14.7084	35.6157	99	0	0	standard
4	Zomba, Machinga	500814	Kachere School	-14.7521	35.3436	60	0	0	standard
4	Zomba, Machinga	500976	Kandimana School	-14.8566	35.7602	70	0	0	standard
4	Zomba, Machinga	501116	Kasimonje School	-14.9795	35.4135	42	0	0	standard
4	Zomba, Machinga	501611	Matandani School	-15.2589	35.4219	68	0	0	standard
4	Zomba, Machinga	501625	Matipa School	-15.4312	35.1132	88	0	0	standard
4	Zomba, Machinga	502108	Mtubwi LEA School	-15.1067	35.2363	86	0	0	standard
4	Zomba, Machinga	502139	Muluma School	-15.5984	35.4117	55	0	0	standard
4	Zomba, Machinga	502250	Namakungwa School	-15.4984	35.3917	50	0	0	standard
4	Zomba, Machinga	502303	Namitoso School	-15.2414	35.4506	76	0	0	standard
4	Zomba, Machinga	502306	Namitsitsi School	-15.4332	35.4447	81	0	0	standard
4	Zomba, Machinga	502339	Nanjiri F P School	-15.5671	35.3121	142	0	0	standard
4	Zomba, Machinga	502528	Ntungulutsi School	-15.3242	35.2191	78	0	0	standard
4	Zomba, Machinga	502597	Pirimiti Boys' School	-15.4854	35.4523	42	0	0	standard
4	Zomba, Machinga	502656	Shukurani JP School	-15.1788	35.392	28	0	0	standard
4	Zomba, Machinga	502687	St Anthony's Girls' School	-15.4941	35.2203	51	0	0	standard
4	Zomba, Machinga	502691	St Michael`s School	-15.4043	35.5152	76	0	0	standard
4	Zomba, Machinga	503180	Limera School	-14.9064	35.7044	82	0	0	standard
4	Zomba, Machinga	503188	Mulawa JP School	-15.4875	35.5571	58	0	0	standard
4	Zomba, Machinga	503213	Masala JP School	-15.3791	35.1244	61	0	0	standard
4	Zomba, Machinga	503543	Makengere JP School	-14.8095	35.5515	80	0	0	standard
4	Zomba, Machinga	504572	Chisangalalo School	-14.9448	35.3954	40	0	0	standard
4	Zomba, Machinga	504929	Chalomwe LEA School	-15.4236	35.3437	40	0	0	standard
4	Zomba, Machinga	505638	Chinkwenzule	-15.2219	35.2567	80	0	0	standard
4	Zomba, Machinga	506335	Chabwera JP	-15.0906	35.2182	65	0	0	standard
5	Balaka, Mangochi	500106	Unga 1 FP School	-13.9986	35.1546	39	0	0	standard
5	Balaka, Mangochi	501346	Litete School	-14.4959	35.3208	94	0	0	standard
5	Balaka, Mangochi	501671	Mbaza Catholic School	-15.2294	35.1081	70	0	0	standard
5	Balaka, Mangochi	501726	Mchokola School	-14.2494	35.385	68	0	0	standard
5	Balaka, Mangochi	501964	Mphika School	-14.6738	34.9242	30	0	0	standard
5	Balaka, Mangochi	502277	Nambira FP School	-14.7999	35.0561	66	0	0	standard
5	Balaka, Mangochi	503104	Chimvuu 2 School	-14.3794	34.9443	46	0	0	standard
5	Balaka, Mangochi	503129	Naliswe School	-15.0382	35.1454	68	0	0	standard
5	Balaka, Mangochi	503133	Chitsa School	-15.199	34.9637	25	0	0	standard
5	Balaka, Mangochi	503139	Mulunguzi LEA School	-15.2073	35.0023	38	0	0	standard
5	Balaka, Mangochi	503199	Ulongwe 2 School	-14.8448	35.1712	166	0	0	standard
5	Balaka, Mangochi	503211	St AUGUSTINE 3 School	-14.477	35.2538	129	0	0	standard
5	Balaka, Mangochi	503684	Nakanyanja JP School	-14.3365	35.422	25	0	0	standard
5	Balaka, Mangochi	504022	Liwawadzi School	-14.9713	34.9746	83	0	0	standard
5	Balaka, Mangochi	504037	Chikoleka School	-14.921	35.2266	51	0	0	standard
5	Balaka, Mangochi	504043	Damu JP School	-14.9558	35.0647	16	0	0	standard
5	Balaka, Mangochi	504049	St Mary`s Primary School	-14.942	34.9175	53	0	0	standard
5	Balaka, Mangochi	504054	Mangombo School	-15.0723	35.0906	55	0	0	standard
5	Balaka, Mangochi	504371	Mbombwe School	-14.7178	35.4333	82	0	0	standard
5	Balaka, Mangochi	504383	Chilumba School	-14.2611	34.8155	41	0	0	standard
5	Balaka, Mangochi	504393	Mpumbe FP School	-14.6435	35.1439	53	0	0	standard
5	Balaka, Mangochi	504398	Chileka School	-14.4356	34.9954	51	0	0	standard
5	Balaka, Mangochi	504442	Msasa School	-14.6502	34.9311	48	0	0	standard
5	Balaka, Mangochi	504452	Msusa School	-14.4679	35.6381	69	0	0	standard
5	Balaka, Mangochi	504963	Funwe	-14.2694	34.9074	28	0	0	standard
5	Balaka, Mangochi	505266	Matamanda School	-14.4101	35.399	70	0	0	standard
5	Balaka, Mangochi	506086	MEHBUB	-14.3634	35.1675	37	0	0	standard
5	Balaka, Mangochi	501861	Mkumba School	-14.5823	35.5329	100	0	0	standard
6	Dedza, Ntcheu	500496	Chipula School	-14.772	34.569	142	0	0	standard
6	Dedza, Ntcheu	500708	Fumbwa FP School	-14.0395	34.3087	62	0	0	standard
6	Dedza, Ntcheu	500948	Kampini School	-14.3269	34.1906	33	0	0	standard
6	Dedza, Ntcheu	500994	Kanjedza School	-14.4305	34.0401	78	0	0	standard
6	Dedza, Ntcheu	501014	kanyenda School	-14.2253	34.3604	126	0	0	standard
6	Dedza, Ntcheu	501498	Makota FP School	-14.2386	34.322	101	0	0	standard
6	Dedza, Ntcheu	501776	Mikondo School	-14.4472	33.9406	81	0	0	standard
6	Dedza, Ntcheu	501851	Mkomatulo School	-14.3567	34.0298	73	0	0	standard
6	Dedza, Ntcheu	502021	Msekeni School	-14.2609	34.5248	155	0	0	standard
6	Dedza, Ntcheu	502042	Msungo FP School	-14.2703	34.6618	80	0	0	standard
6	Dedza, Ntcheu	502097	Mtonya FP School	-14.399	34.4361	57	0	0	standard
6	Dedza, Ntcheu	502172	Muwalo School	-14.671	34.6179	60	0	0	standard
6	Dedza, Ntcheu	502300	Namitengo School	-14.694	34.701	70	0	0	standard
6	Dedza, Ntcheu	502350	Nankokota School	-14.5702	34.7029	60	0	0	standard
6	Dedza, Ntcheu	502756	Thokozani School	-14.4974	34.7058	41	0	0	standard
6	Dedza, Ntcheu	502850	Zaunda School	-14.6414	34.6293	80	0	0	standard
6	Dedza, Ntcheu	502953	Tseka School	-14.9653	34.8683	50	0	0	standard
6	Dedza, Ntcheu	503772	Kamtambo School	-14.2634	33.9535	52	0	0	standard
6	Dedza, Ntcheu	504876	Mapondera	-14.8361	34.9482	56	0	0	standard
6	Dedza, Ntcheu	504892	Chimvano FP School	-14.8539	34.8723	40	0	0	standard
6	Dedza, Ntcheu	504897	Lombodzi	-14.2011	34.239	66	0	0	standard
6	Dedza, Ntcheu	505212	Chiole Primary School	-14.7992	34.6512	60	0	0	standard
6	Dedza, Ntcheu	505541	Dedza R.C Primary School	-14.3811	34.3192	55	0	0	standard
6	Dedza, Ntcheu	506316	Chipembere	-14.4099	33.7134	22	0	0	standard
7	Lilongwe	500080	Chadabwa School	-14.2825	33.8673	63	0	0	standard
7	Lilongwe	500097	Chalusa School	-14.0487	33.4306	45	0	0	standard
7	Lilongwe	500664	Dzenza Girls Boarding School	-13.8782	33.7463	139	0	0	standard
7	Lilongwe	500906	Kamange School	-13.7014	33.4073	50	0	0	standard
7	Lilongwe	500924	Kambwa School	-13.7618	33.5055	43	0	0	standard
7	Lilongwe	500993	Kanjedza School	-14.176	33.946	75	0	0	standard
7	Lilongwe	501078	Kapudzama School	-13.8698	33.415	51	0	0	standard
7	Lilongwe	501158	Katola FP School	-13.8268	33.8231	44	0	0	standard
7	Lilongwe	501186	Kaundama School	-14.1157	34.0709	144	0	0	standard
7	Lilongwe	501507	Malama School	-14.2746	33.7165	64	0	0	standard
7	Lilongwe	501674	Mbendera School	-14.1068	33.6085	36	0	0	standard
7	Lilongwe	501700	Mchemani School	-13.8172	33.9538	93	0	0	standard
7	Lilongwe	501848	Mkomachi School	-13.9128	33.7432	105	0	0	standard
7	Lilongwe	501947	Mphambano School	-13.8433	33.484	105	1	0.952381	standard
7	Lilongwe	502434	Njewa School	-13.981	33.6977	127	0	0	standard
7	Lilongwe	502832	Waya School	-13.7701	33.3043	46	0	0	standard
7	Lilongwe	502985	Chibwata School	-14.1069	33.8878	28	0	0	standard
7	Lilongwe	503457	Kadzani School	-13.9299	33.3131	28	0	0	standard
7	Lilongwe	503487	Kanolo School	-14.287	33.6266	49	0	0	standard
7	Lilongwe	504259	Takumana School	-14.055	33.8661	44	0	0	standard
7	Lilongwe	504916	Chimsolo	-14.1114	33.5417	33	0	0	standard
7	Lilongwe	504917	Chivuwo	-14.0765	33.5888	31	0	0	standard
7	Lilongwe	504918	Chagamba	-13.8955	33.6846	51	0	0	standard
7	Lilongwe	505593	Chankhandwe LEA	-14.0072	33.7291	158	0	0	standard
7	Lilongwe	506420	Favoured Pvt	-14.02	33.7744	36	0	0	standard
7	Lilongwe	506645	Little Angels Pvt	-13.872	33.7562	5	0	0	standard
7	Lilongwe	506653	Mphonde Pvt	-14.006	33.725	4	0	0	standard
7	Lilongwe	507161	Palmland Pvt	-14.0231	33.7959	20	0	0	standard
8	Mchinji, Kasungu	500209	Chidaola School	-12.873	33.7791	72	1	1.38889	standard
8	Mchinji, Kasungu	500365	Chimbiranjala School	-12.6025	33.4707	51	0	0	standard
8	Mchinji, Kasungu	500590	Chiwinga School	-12.733	33.7463	38	0	0	standard
8	Mchinji, Kasungu	500618	Chulu School	-12.8246	33.3055	87	0	0	standard
8	Mchinji, Kasungu	500848	Kakhome School	-13.2468	33.34	65	0	0	standard
8	Mchinji, Kasungu	500911	Kambanda School	-13.9094	33.2103	54	0	0	standard
8	Mchinji, Kasungu	500920	Kamboni School	-13.3079	33.1842	60	0	0	standard
8	Mchinji, Kasungu	500969	Kamwendo School	-13.836	33.0464	252	0	0	standard
8	Mchinji, Kasungu	501095	Kasambandola School	-13.9412	33.1584	57	0	0	standard
8	Mchinji, Kasungu	501185	Kaunda	-12.7558	33.5951	36	0	0	standard
8	Mchinji, Kasungu	501803	Misuku School	-13.1476	33.6737	91	1	1.0989	standard
8	Mchinji, Kasungu	501852	Mkomazi School	-12.6865	33.562	48	0	0	standard
8	Mchinji, Kasungu	502058	Mtapo School	-13.5947	33.2636	66	0	0	standard
8	Mchinji, Kasungu	502386	Ndaula School	-13.9675	33.3055	85	0	0	standard
8	Mchinji, Kasungu	502435	Njisa School	-13.6624	33.0112	96	0	0	standard
8	Mchinji, Kasungu	502461	Nkhono School	-13.5601	33.259	75	0	0	standard
8	Mchinji, Kasungu	502606	Puye School	-13.5349	32.8671	55	0	0	standard
8	Mchinji, Kasungu	502761	Thondolo School	-13.3066	33.4458	80	1	1.25	standard
8	Mchinji, Kasungu	503073	Mbongozi School	-13.0109	33.8738	54	0	0	standard
8	Mchinji, Kasungu	503353	Chidongo School	-13.0436	33.3763	45	0	0	standard
8	Mchinji, Kasungu	503503	Katunda School	-12.8292	33.3507	29	0	0	standard
8	Mchinji, Kasungu	504075	Lusito School	-12.8336	33.4809	94	0	0	standard
8	Mchinji, Kasungu	504115	Matongwe School	-12.8675	33.5285	31	0	0	standard
8	Mchinji, Kasungu	504125	Chankhomi School	-12.395	33.536	43	0	0	standard
8	Mchinji, Kasungu	504282	Chiziro School	-13.8018	33.1156	45	0	0	standard
8	Mchinji, Kasungu	504284	Chinunda School	-13.6858	32.9391	27	0	0	standard
8	Mchinji, Kasungu	504633	Kabira School	-13.814	33.0135	63	0	0	standard
8	Mchinji, Kasungu	505576	Kavumbwa LEA	-13.6624	33.1671	58	0	0	standard
8	Mchinji, Kasungu	505725	Think Big Elementary	-13.0281	33.4639	9	0	0	standard
8	Mchinji, Kasungu	506318	Kauta	-13.184	33.4849	34	0	0	standard
9	Salima, Ntchisi Nkhotakota, Dowa	500145	Chankhungu School	-13.7615	34.0156	126	0	0	standard
9	Salima, Ntchisi Nkhotakota, Dowa	500215	Chididi School	-13.0811	34.3169	156	0	0	standard
9	Salima, Ntchisi Nkhotakota, Dowa	500428	Chinguluwe School	-13.6691	34.3832	61	0	0	standard
9	Salima, Ntchisi Nkhotakota, Dowa	500592	Chiwira School	-13.3661	33.5892	41	0	0	standard
9	Salima, Ntchisi Nkhotakota, Dowa	500610	Chongole School	-13.1399	34.3283	51	0	0	standard
9	Salima, Ntchisi Nkhotakota, Dowa	500746	Gwangwa School	-13.4234	33.8029	67	0	0	standard
9	Salima, Ntchisi Nkhotakota, Dowa	501015	Kanyenda School	-12.4826	34.1081	200	0	0	standard
9	Salima, Ntchisi Nkhotakota, Dowa	501090	Kasache School	-13.5099	34.3514	95	0	0	standard
9	Salima, Ntchisi Nkhotakota, Dowa	501267	Khotekhote School	-13.6952	34.1912	21	0	0	standard
9	Salima, Ntchisi Nkhotakota, Dowa	501274	Khuyu School	-12.2895	33.9959	62	0	0	standard
9	Salima, Ntchisi Nkhotakota, Dowa	501662	Mbalame School	-13.6888	33.8422	107	0	0	standard
9	Salima, Ntchisi Nkhotakota, Dowa	501948	Mphandamadzi School	-13.231	34.1715	52	0	0	standard
9	Salima, Ntchisi Nkhotakota, Dowa	501973	Mphudzu School	-13.5053	33.6006	60	0	0	standard
9	Salima, Ntchisi Nkhotakota, Dowa	502033	Msokonezi school	-13.6799	33.638	101	0	0	standard
9	Salima, Ntchisi Nkhotakota, Dowa	502664	Sindeya School	-13.574	33.5875	90	0	0	standard
9	Salima, Ntchisi Nkhotakota, Dowa	502766	Thugulu School	-14.0424	34.505	51	0	0	standard
9	Salima, Ntchisi Nkhotakota, Dowa	502829	Walemera School	-12.6653	34.1617	72	0	0	standard
9	Salima, Ntchisi Nkhotakota, Dowa	503085	Chimwankhuku School	-13.7851	34.1001	31	0	0	standard
9	Salima, Ntchisi Nkhotakota, Dowa	503500	Katerera Primary School	-13.8363	34.4393	82	0	0	standard
9	Salima, Ntchisi Nkhotakota, Dowa	503660	Namsongole School	-13.4152	34.1399	17	0	0	standard
9	Salima, Ntchisi Nkhotakota, Dowa	504854	Nakaledza	-13.5339	34.3832	154	0	0	standard
10	Karonga, Rumphi	500143	Chankholombe School	-10.4876	34.1664	101	0	0	standard
10	Karonga, Rumphi	500605	Chombe School	-10.6561	34.1933	25	0	0	standard
10	Karonga, Rumphi	500712	Fulirwa School	-10.4481	34.0977	74	0	0	standard
10	Karonga, Rumphi	500786	Jumbi School	-10.8877	33.7558	49	0	0	standard
10	Karonga, Rumphi	501237	Kazganthudulu School	-10.8228	33.4842	40	0	0	standard
10	Karonga, Rumphi	501403	Lupembe School	-10.0648	33.9945	74	0	0	standard
10	Karonga, Rumphi	501413	Luvuri School	-10.9585	33.6503	58	0	0	standard
10	Karonga, Rumphi	501554	Malungo School	-9.88605	33.9193	114	0	0	standard
10	Karonga, Rumphi	501653	Mayoka School	-9.68592	33.8355	112	0	0	standard
10	Karonga, Rumphi	501686	Mbulunji School	-10.8231	34.0157	91	0	0	standard
10	Karonga, Rumphi	502196	Mwenilondo School	-10.0049	33.9314	93	0	0	standard
10	Karonga, Rumphi	502382	Nchowo	-9.85297	33.8872	153	1	0.653595	standard
10	Karonga, Rumphi	502457	Nkhomboli School	-10.7738	34.0383	35	0	0	standard
10	Karonga, Rumphi	502744	Thazima School	-10.8402	33.5923	42	0	0	standard
10	Karonga, Rumphi	502767	Thukutu FP School	-10.4008	34.1608	57	0	0	standard
10	Karonga, Rumphi	502804	Ukanga School	-10.2951	34.0809	67	2	2.98507	standard
10	Karonga, Rumphi	502887	Chiyola School	-10.9085	33.574	27	1	3.7037	standard
10	Karonga, Rumphi	503686	Nkhwangu School	-10.9793	33.7861	49	0	0	standard
10	Karonga, Rumphi	503840	Mchenga School	-10.7041	34.1417	20	0	0	standard
10	Karonga, Rumphi	503851	Kaziwiziwi School	-10.6415	34.0831	32	0	0	standard
10	Karonga, Rumphi	504743	Lusubilo	-9.94239	33.92	17	0	0	standard
10	Karonga, Rumphi	504766	Changwina	-9.7455	33.8589	108	0	0	standard
10	Karonga, Rumphi	504770	Chisalankhanga	-10.0211	33.9369	58	0	0	standard
10	Karonga, Rumphi	505338	Khwawa Primary School	-10.5454	34.2031	82	0	0	standard
10	Karonga, Rumphi	505348	Nayi Primary School	-9.97516	33.7735	41	0	0	standard
10	Karonga, Rumphi	505378	Mzokoto F.P School	-10.909	34.0311	45	0	0	standard
10	Karonga, Rumphi	505426	Kasenga F.P School	-11.0091	34.0198	55	0	0	standard
10	Karonga, Rumphi	505701	Mzinga	-9.84991	33.8619	69	0	0	standard
10	Karonga, Rumphi	505713	Malazi Basic	-10.9482	33.7468	34	0	0	standard
10	Karonga, Rumphi	506683	Msikizi PJ	-10.9526	33.9344	29	0	0	standard
11	Mzimba, Nkhata Bay	501656	Mazamba	-11.7057	33.8862	22	0	0	standard
11	Mzimba, Nkhata Bay	500128	Chang'anga School	-11.4956	33.3341	60	2	3.33333	standard
11	Mzimba, Nkhata Bay	500160	Chasimba School	-11.5743	33.5085	60	0	0	standard
11	Mzimba, Nkhata Bay	500529	Chiskombe School	-11.121	33.8904	25	0	0	standard
11	Mzimba, Nkhata Bay	500682	Emanyaleni School	-11.1744	33.8475	65	0	0	standard
11	Mzimba, Nkhata Bay	500684	Embombeni School	-11.2559	33.8744	60	0	0	standard
11	Mzimba, Nkhata Bay	500693	Embangweni Deaf School	-12.1415	33.4752	8	0	0	standard
11	Mzimba, Nkhata Bay	500697	Ethuleni FP School	-11.4998	33.352	77	1	1.2987	standard
11	Mzimba, Nkhata Bay	500892	Kalowa	-12.2161	34.009	115	0	0	standard
11	Mzimba, Nkhata Bay	501859	Mkuluzi School	-12.1301	34.0361	33	0	0	standard
11	Mzimba, Nkhata Bay	502022	Mselema School	-11.8339	33.3858	63	0	0	standard
11	Mzimba, Nkhata Bay	502825	Vongo School	-11.0329	33.7935	48	0	0	standard
11	Mzimba, Nkhata Bay	502912	Mzuzu Foundation School	-11.4252	33.9894	48	0	0	standard
11	Mzimba, Nkhata Bay	502916	Kenani	-11.6631	34.1108	47	0	0	standard
11	Mzimba, Nkhata Bay	502930	Mlangali Junior Primary School	-11.423	33.5718	44	0	0	standard
11	Mzimba, Nkhata Bay	503091	Wengwani School	-11.7394	33.544	29	0	0	standard
11	Mzimba, Nkhata Bay	503437	Emazwini School	-11.9976	33.5261	132	0	0	standard
11	Mzimba, Nkhata Bay	504005	Luviri School	-12.2022	33.6667	100	0	0	standard
11	Mzimba, Nkhata Bay	505077	Msumba School	-11.7066	34.3051	100	0	0	standard
11	Mzimba, Nkhata Bay	505240	Chikangawa School	-11.847	33.8008	35	0	0	standard
11	Mzimba, Nkhata Bay	505275	Chisasa Primary School	-11.5942	34.1382	43	0	0	standard
11	Mzimba, Nkhata Bay	505324	Vazala Primary School	-12.6326	33.6679	42	0	0	standard
11	Mzimba, Nkhata Bay	505361	Mlazamira Primary School	-12.3381	33.394	43	0	0	standard
11	Mzimba, Nkhata Bay	505413	Mtuzuzu Primary School	-12.2592	33.3736	97	0	0	standard
11	Mzimba, Nkhata Bay	505623	Kanyerere School	-11.9001	33.6243	37	0	0	standard
11	Mzimba, Nkhata Bay	505625	Kasasile	-11.2255	34.0165	59	0	0	standard
11	Mzimba, Nkhata Bay	505702	Bingavula	-11.2975	34.0187	30	0	0	standard
11	Mzimba, Nkhata Bay	506257	Habitat	-11.3966	34.004	85	0	0	standard
11	Mzimba, Nkhata Bay	506589	Mfula School	-11.9318	33.3322	53	0	0	standard
11	Mzimba, Nkhata Bay	506708	Mawende JP	-11.372	33.6951	35	0	0	standard
1	Chikwawa, Nsanje	502489	Nsenjere School	-16.3983	34.7814	60	1	1.66667	additional
1	Chikwawa, Nsanje	504675	Mikolongo School	-16.0256	34.8331	60	0	0	additional
1	Chikwawa, Nsanje	502253	Namalindi School	-16.1525	34.7717	60	0	0	additional
5	Balaka, Mangochi	500493	Chiponde School	-14.3661	35.5935	30	0	0	additional
3	Thyolo, Mulanje, Phalombe	500715	Gambula School	-16.0772	35.7049	60	1	1.66667	additional
7	Lilongwe	500939	Kampambanya School	-14.4556	33.6821	62	0	0	additional
10	Karonga, Rumphi	500981	Kangindwa School	-9.59014	33.7698	147	0	0	additional
6	Dedza, Ntcheu	501048	Kapesi School	-14.3968	34.3085	60	1	1.66667	additional
1	Chikwawa, Nsanje	501492	Makhanga School	-16.5193	35.1712	109	0	0	additional
7	Lilongwe	501692	Mbwatalika School	-14.0032	33.5467	35	0	0	additional
1	Chikwawa, Nsanje	501749	Mfera School	-16.0578	34.8606	113	0	0	additional
2	Blantyre, Mwanza, Neno, Chiradzulu	502186	Mwanza School	-15.5841	34.4846	92	0	0	additional
10	Karonga, Rumphi	502405	Ngisi School	-9.59521	33.7224	58	0	0	additional
1	Chikwawa, Nsanje	502538	Nyambiro School	-17.05	35.1129	21	0	0	additional
8	Mchinji, Kasungu	502781	Tikoliwe School	-13.7746	32.7932	83	0	0	additional
9	Salima, Ntchisi Nkhotakota, Dowa	503060	Kachola School	-13.4185	34.2851	60	0	0	additional
4	Zomba, Machinga	503158	Ekhama School	-14.9749	35.866	60	0	0	additional
11	Mzimba, Nkhata Bay	505542	Edingeni F.P School	-12.0452	33.3123	60	2	3.33333	additional
5	Balaka, Mangochi	506446	Namitonga Primary	-14.7634	35.4351	30	0	0	additional
11	Mzimba, Nkhata Bay	503613	Mphongo FP School	-11.8755	33.5348	60	0	0	additional
